# Supplementary material for: Use of designing for behaviour change framework in identifying and addressing barriers to and enablers of animal source feeding to children ages 8–23 months in Bandarban Hill District in Bangladesh: Implications for a nutrition‐sensitive agriculture programme
Source: Matern Child Nutr. 2023 Jan 6;19(2):e13472. doi: 10.1111/mcn.13472 (PMC10019048; doi:10.1111/mcn.13472)
Supplement: Supplementary file 2 — Supporting information. [file MCN-19-e13472-s002.xlsx]

## Sheet: Detail results
Barrier Analysis Tabulation Sheet
Total Doers	45	<--Be sure to complete these two cells!
Total Non-doers	45
Estimated Prevalence of Behavior	0.1	(If unknown, leave as 10%)
Determinants	Doers: +Exp. (A)	Non-doers: +Exp. (B)	Doers: -Exp. (C)	Non-doers: -Exp. (D)	Doers %	Non-doers %	Diff.	Odds Ratio	SE	Confidence Interval		Estim. Relative Risk	p-value
										Lower Limit	Upper Limit
Self - Efficacy : What makes it easier to feed animal source foods?
Livestock and poultry rearing at home	22	11	23	34	0.488889	0.244444	0.244444	2.95652	0.457443	1.20614	7.2471	2.60079	0.0139922
When market is available at nearby	17	16	28	29	0.377778	0.355556	0.0222222	1.10045	0.437631	0.466713	2.5947	1.08984	0.5
When AS foods are available at home	25	12	20	33	0.555556	0.266667	0.288889	3.4375	0.451261	1.41946	8.32461	2.97932	0.0048523
When HH members and husband support	18	9	27	36	0.4	0.2	0.2	2.66667	0.481125	1.03855	6.84716	2.36364	0.0323515
When money is available	8	16	37	29	0.177778	0.355556	-0.177778	0.391892	0.499009	0.147367	1.04215	0.423898	0.0470388
Self - Efficacy: Makes it difficult to feed animal source foods?					0	0	0		#DIV/0!
Not difficult at all	22	22	23	23	0.488889	0.488889	0	1	0.421741	0.437529	2.28556	1	0.583427
Difficult when money is not available	2	25	43	20	0.0444444	0.555556	-0.511111	0.0372093	0.783107	0.00801785	0.172681	0.045692	4.72189e-08
Difficult when child is sick	23	8	22	37	0.511111	0.177778	0.333333	4.83523	0.490877	1.84746	12.6549	3.9067	0.000834861
Mothers workload	12	7	33	38	0.266667	0.155556	0.111111	1.97403	0.531798	0.696109	5.59794	1.81818	0.150783
When market is far from home	1	10	44	35	0.0222222	0.222222	-0.2	0.0795455	1.07299	0.00971117	0.651567	0.0896603	0.00369451
Children's unwillingness to eat	9	7	36	38	0.2	0.155556	0.0444444	1.35714	0.555033	0.457269	4.02791	1.3125	0.391779
When the foods are not available at home	1	11	44	34	0.0222222	0.244444	-0.222222	0.0702479	1.06913	0.00864108	0.571083	0.0795455	0.00177269
Positive Consequences: What are the advantages of feeding animal source foods?
Boost physical development	43	21	2	24	0.955556	0.466667	0.488889	24.5714	0.78265	5.29938	113.929	20.2026	1.33673e-07
Keep healthy	35	22	10	23	0.777778	0.488889	0.288889	3.65909	0.466373	1.46686	9.12764	3.25966	0.0040945
Fewer illnesses	21	12	24	33	0.466667	0.266667	0.2	2.40625	0.450469	0.995163	5.81818	2.17733	0.0396989
Increase weight	19	18	26	27	0.422222	0.4	0.0222222	1.09615	0.428586	0.473208	2.53917	1.08606	0.5
Imrove nutritional status	11	15	34	30	0.244444	0.333333	-0.0888889	0.647059	0.469383	0.257867	1.62364	0.67365	0.242912
Improve brain/intellectual development	14	18	31	27	0.311111	0.4	-0.0888889	0.677419	0.443034	0.284275	1.61427	0.703079	0.254601
Children can walk and move early	16	8	29	37	0.355556	0.177778	0.177778	2.55172	0.499009	0.959553	6.78576	2.26959	0.0470388
Mothers can concentrate on their work	8	2	37	43	0.177778	0.0444444	0.133333	4.64865	0.821756	0.928611	23.2712	3.52599	0.0448315
Negative Consequences: What are the disadvantages of feeding animal source foods?
No negative consequenseces	37	24	8	21	0.822222	0.533333	0.288889	4.04688	0.491236	1.54515	10.5991	3.60128	0.00313817
Having diarrhea and stomach upset	5	15	40	30	0.111111	0.333333	-0.222222	0.25	0.570088	0.0817846	0.764203	0.276786	0.0104972
Having fever and cough	8	2	37	43	0.177778	0.0444444	0.133333	4.64865	0.821756	0.928611	23.2712	3.52599	0.0448315
Social Norms: Who are the people that approve you to feed animal source foods?					0	0	0		#DIV/0!
Husband	31	28	14	17	0.688889	0.622222	0.0666667	1.34439	0.445224	0.561749	3.21741	1.30666	0.328835
Mother-in-law	19	20	26	25	0.422222	0.444444	-0.0222222	0.913462	0.42555	0.396693	2.10342	0.921724	0.5
Father-in-law	3	11	42	34	0.0666667	0.244444	-0.177778	0.220779	0.690987	0.0569873	0.85534	0.243697	0.0194677
Other family members	44	25	1	20	0.977778	0.555556	0.422222	35.2	1.05486	4.45275	278.264	29.6059	8.61607e-07
NGO workers	18	20	27	25	0.4	0.444444	-0.0444444	0.833333	0.427309	0.36065	1.92553	0.848485	0.415589
Professional doctor	5	5	40	40	0.111111	0.111111	0	1	0.67082	0.268526	3.72404	1	0.630466
Neighbor	11	19	34	26	0.244444	0.422222	-0.177778	0.442724	0.459798	0.179782	1.09024	0.476406	0.0584083
Social Norms: Who are the people that disapprove you to feed animal source foods?					0	0	0		#DIV/0!
No one disapprove	28	22	17	23	0.622222	0.488889	0.133333	1.72193	0.428335	0.743718	3.98676	1.63248	0.144412
Husband	5	5	40	40	0.111111	0.111111	0	1	0.67082	0.268526	3.72404	1	0.630466
Other family members	14	8	31	37	0.311111	0.177778	0.133333	2.08871	0.505681	0.775235	5.62759	1.91148	0.109812
Neighbor	7	8	38	37	0.155556	0.177778	-0.0222222	0.851974	0.566745	0.280545	2.58732	0.86509	0.5
Access -How difficult is it to get ASFs you need to feed your children?					0	0	0		#DIV/0!				1
Very difficult	4	28	41	17	0.0888889	0.622222	-0.533333	0.0592334	0.607394	0.0180112	0.194801	0.0739329	7.23849e-08
Somewhat difficult	16	13	29	32	0.355556	0.288889	0.0666667	1.35809	0.452941	0.558955	3.29974	1.31501	0.326163
Not difficult at all	24	4	21	41	0.533333	0.0888889	0.444444	11.7143	0.603056	3.5924	38.1986	7.42857	3.93766e-06
When you prepare meals for your baby, how difficult is it/would it be to remember to include foods from these food items?					0	0	0		#DIV/0!
Very difficult	1	7	44	38	0.0222222	0.155556	-0.133333	0.123377	1.09174	0.0145186	1.04844	0.137074	0.029125
Somewhat difficult	13	22	32	23	0.288889	0.488889	-0.2	0.424716	0.443966	0.177905	1.01393	0.46016	0.0414979
Not difficult at all	31	15	14	30	0.688889	0.333333	0.355556	4.42857	0.451317	1.8285	10.7259	3.7883	0.000710425
Perceived Risk - How likely is it that your child will become sick/ malnourished in the coming year?					0	0	0		#DIV/0!
Very likely	1	9	44	36	0.0222222	0.2	-0.177778	0.0909091	1.07778	0.0109946	0.751683	0.101996	0.00752844
Somewhat likely	11	12	34	33	0.244444	0.266667	-0.0222222	0.889706	0.483691	0.344763	2.296	0.899901	0.5
Not likely at all	22	7	23	38	0.488889	0.155556	0.333333	5.19255	0.508041	1.91835	14.0551	4.10742	0.000681062
Severity - How serious would it be if your baby became sick/ malnourished?					0	0	0		#DIV/0!
Very serious	6	17	39	28	0.133333	0.377778	-0.244444	0.253394	0.53558	0.0886954	0.72392	0.281567	0.00729369
Somewhat serious	17	15	28	30	0.377778	0.333333	0.0444444	1.21429	0.441064	0.51154	2.88245	1.19032	0.412967
Not serious at all	12	2	33	43	0.266667	0.0444444	0.222222	7.81818	0.798055	1.63602	37.3615	5.09091	0.00353202
Action Efficacy - How likely is it that your baby would become sick/ malnourished if you feed him/her ASF each day?									#DIV/0!
Very likely	1	7	44	38	0.0222222	0.155556	-0.133333	0.123377	1.09174	0.0145186	1.04844	0.137074	0.029125
Somewhat likely	9	21	36	24	0.2	0.466667	-0.266667	0.285714	0.477676	0.112028	0.728682	0.318182	0.00661572
Not likely at all	30	6	15	39	0.666667	0.133333	0.533333	13	0.540655	4.50535	37.511	8.71429	1.74791e-07
Divine Will - God causes malnourishment?					0	0	0		#DIV/0!
Yes	16	19	29	26	0.355556	0.422222	-0.0666667	0.754991	0.433677	0.322692	1.76642	0.775954	0.332865
Maybe	6	7	39	38	0.133333	0.155556	-0.0222222	0.835165	0.601233	0.257035	2.71364	0.849498	0.5
No	23	19	22	26	0.511111	0.422222	0.0888889	1.43062	0.424295	0.622814	3.28618	1.37957	0.263217
Culture - Any cultural rules/taboos against that you know of against feeding your baby from these food items each day?					0	0	0		#DIV/0!
Yes	4	7	41	38	0.0888889	0.155556	-0.0666667	0.529617	0.666005	0.143564	1.95379	0.557699	0.260813
Maybe	1	3	44	42	0.0222222	0.0666667	-0.0444444	0.318182	1.17468	0.031825	3.18113	0.342532	0.308214
No	38	32	7	13	0.844444	0.711111	0.133333	2.20536	0.526637	0.785592	6.191	2.06486	0.102143
Universal Motivators - What do you desire most in life?
Want to educate children	25	21	20	24	0.555556	0.466667	0.0888889	1.42857	0.423421	0.622986	3.27586	1.3785	0.263624
Children's good health	10	4	35	41	0.222222	0.0888889	0.133333	2.92857	0.634793	0.843936	10.1625	2.50932	0.0720556
Want happy life	9	16	36	29	0.2	0.355556	-0.155556	0.453125	0.485666	0.174908	1.17388	0.485294	0.0786169
Want every family members good health	10	5	35	40	0.222222	0.111111	0.111111	2.28571	0.594619	0.712643	7.33114	2.05195	0.128795
